# Supplementary material for: Cumacea of Greece: a preliminary checklist
Source: Biodivers Data J. 2016 Nov 1;(4):e9287. doi: 10.3897/BDJ.4.e9287 (PMC5136654; doi:10.3897/BDJ.4.e9287)
Supplement: Supplementary material 1 — Checklist of Cuma﻿cea (Arthropoda: Malacostraca) of Greece [file biodiversity_data_journal-4-e9287-s001.xls]

## Sheet: Taxa
Taxon_Local_ID	Kingdom	Subkingdom	Phylum	Subphylum	Superclass	Class	Subclass	Superorder	Order	Suborder	Infraorder	Superfamily	Family	Subfamily	Tribe	Subtribe	Genus	Subgenus	Species	Subspecies	Variety	Form	Authorship	Nomenclature	Feeds on	Symbiotic with	Parasite of	Host of	Native Status	Conservation Status	Distribution	Horizon	Notes
1	Animalia		Arthropoda			Malacostraca			Cumacea				Bodotriidae				Bathycuma		brevirostre				(Norman, 1879)
2	Animalia		Arthropoda			Malacostraca			Cumacea				Bodotriidae				Bodotria		arenosa				Goodsir, 1843
3	Animalia		Arthropoda			Malacostraca			Cumacea				Bodotriidae				Bodotria		parvui				Petrescu, 2008
4	Animalia		Arthropoda			Malacostraca			Cumacea				Bodotriidae				Bodotria		pulchella				(Sars, 1878)
5	Animalia		Arthropoda			Malacostraca			Cumacea				Bodotriidae				Bodotria		scorpioides				(Montagu, 1804)
6	Animalia		Arthropoda			Malacostraca			Cumacea				Bodotriidae				Cumopsis		goodsir				(Van Beneden, 1861)
7	Animalia		Arthropoda			Malacostraca			Cumacea				Bodotriidae				Cyclaspis		longicaudata				Sars, 1865
8	Animalia		Arthropoda			Malacostraca			Cumacea				Bodotriidae				Eocuma		ferox				(Fischer, 1872)
9	Animalia		Arthropoda			Malacostraca			Cumacea				Bodotriidae				Eocuma		sarsii				(Kossmann), 1880
10	Animalia		Arthropoda			Malacostraca			Cumacea				Bodotriidae				Iphinoe		douniae				Ledoyer, 1965
11	Animalia		Arthropoda			Malacostraca			Cumacea				Bodotriidae				Iphinoe		elisae				Băcescu, 1950
12	Animalia		Arthropoda			Malacostraca			Cumacea				Bodotriidae				Iphinoe		maeotica				Sowinskyi, 1893
13	Animalia		Arthropoda			Malacostraca			Cumacea				Bodotriidae				Iphinoe		rhodaniensis				Ledoyer, 1965
14	Animalia		Arthropoda			Malacostraca			Cumacea				Bodotriidae				Iphinoe		serrata				Norman, 1867
15	Animalia		Arthropoda			Malacostraca			Cumacea				Bodotriidae				Iphinoe		tenella				Sars, 1878
16	Animalia		Arthropoda			Malacostraca			Cumacea				Bodotriidae				Vaunthompsonia		cristata				Bate, 1858
17	Animalia		Arthropoda			Malacostraca			Cumacea				Diastylidae				Diastylis		cornuta				(Boeck, 1864)
18	Animalia		Arthropoda			Malacostraca			Cumacea				Diastylidae				Diastylis		doryphora				Fage, 1940
19	Animalia		Arthropoda			Malacostraca			Cumacea				Diastylidae				Diastylis		jonesi				Reyss, 1972
20	Animalia		Arthropoda			Malacostraca			Cumacea				Diastylidae				Diastylis		neapolitana				Sars, 1879
21	Animalia		Arthropoda			Malacostraca			Cumacea				Diastylidae				Diastylis		rugosa				Sars, 1865
22	Animalia		Arthropoda			Malacostraca			Cumacea				Diastylidae				Diastyloides		bacescoi				Fage, 1940
23	Animalia		Arthropoda			Malacostraca			Cumacea				Diastylidae				Diastyloides		bosphorica				(Băcescu, 1982)
24	Animalia		Arthropoda			Malacostraca			Cumacea				Diastylidae				Diastyloides		carpinei				Bacescu, 1969
25	Animalia		Arthropoda			Malacostraca			Cumacea				Diastylidae				Diastyloides		serratus				(Sars G.O., 1865)
26	Animalia		Arthropoda			Malacostraca			Cumacea				Diastylidae				Ekleptostylis		walkeri				(Calman, 1907)
27	Animalia		Arthropoda			Malacostraca			Cumacea				Diastylidae				Leptostylis		macrura				Sars, 1870
28	Animalia		Arthropoda			Malacostraca			Cumacea				Diastylidae				Makrokylindrus		aegaeus				Reyss, 1974
29	Animalia		Arthropoda			Malacostraca			Cumacea				Diastylidae				Makrokylindrus		longipes				(Sars, 1871)
30	Animalia		Arthropoda			Malacostraca			Cumacea				Diastylidae				Makrokylindrus		spiniventris				Hansen, 1920
31	Animalia		Arthropoda			Malacostraca			Cumacea				Diastylidae				Vemakylindrus		charcoti				(Reyss, 1974)
32	Animalia		Arthropoda			Malacostraca			Cumacea				Diastylidae				Vemakylindrus		doryphora				(Fage, 1940)
33	Animalia		Arthropoda			Malacostraca			Cumacea				Lampropidae				Hemilamprops		normani				Bonnier, 1896
34	Animalia		Arthropoda			Malacostraca			Cumacea				Lampropidae				Platysympus		typicus				(Sars, 1870)
35	Animalia		Arthropoda			Malacostraca			Cumacea				Leuconidae				Eudorella		nana				Sars, 1879
36	Animalia		Arthropoda			Malacostraca			Cumacea				Leuconidae				Eudorella		truncatula				(Bate, 1856)
37	Animalia		Arthropoda			Malacostraca			Cumacea				Leuconidae				Leucon		affinis				Fage, 1951
38	Animalia		Arthropoda			Malacostraca			Cumacea				Leuconidae				Leucon		longirostris				Sars, 1871
39	Animalia		Arthropoda			Malacostraca			Cumacea				Leuconidae				Leucon		macrorhinus				Fage, 1951
40	Animalia		Arthropoda			Malacostraca			Cumacea				Leuconidae				Leucon		mediterraneus				Sars, 1878
41	Animalia		Arthropoda			Malacostraca			Cumacea				Leuconidae				Leucon		siphonatus				Calman, 1905
42	Animalia		Arthropoda			Malacostraca			Cumacea				Nannastacidae				Campylaspis		alba				Hansen, 1920
43	Animalia		Arthropoda			Malacostraca			Cumacea				Nannastacidae				Campylaspis		glabra				Sars, 1878
44	Animalia		Arthropoda			Malacostraca			Cumacea				Nannastacidae				Campylaspis		horridoides				Stephensen, 1915
45	Animalia		Arthropoda			Malacostraca			Cumacea				Nannastacidae				Campylaspis		legendrei				Fage, 1951
46	Animalia		Arthropoda			Malacostraca			Cumacea				Nannastacidae				Campylaspis		macrophthalma				Sars, 1878
47	Animalia		Arthropoda			Malacostraca			Cumacea				Nannastacidae				Campylaspis		rostrata				Calman, 1905
48	Animalia		Arthropoda			Malacostraca			Cumacea				Nannastacidae				Campylaspis		sulcata				Sars, 1870
49	Animalia		Arthropoda			Malacostraca			Cumacea				Nannastacidae				Campylaspis		verrucosa				Sars, 1866
50	Animalia		Arthropoda			Malacostraca			Cumacea				Nannastacidae				Campylaspis		vitrea				Calman, 1906
51	Animalia		Arthropoda			Malacostraca			Cumacea				Nannastacidae				Cumella		limicola				Sars, 1879
52	Animalia		Arthropoda			Malacostraca			Cumacea				Nannastacidae				Cumella		pygmaea				G.O. Sars, 1865
53	Animalia		Arthropoda			Malacostraca			Cumacea				Nannastacidae				Cumellopsis		puritani				Calman, 1906
54	Animalia		Arthropoda			Malacostraca			Cumacea				Nannastacidae				Nannastacus		longirostris				G.O. Sars, 1879
55	Animalia		Arthropoda			Malacostraca			Cumacea				Nannastacidae				Nannastacus		turcicus				Băcescu, 1982
56	Animalia		Arthropoda			Malacostraca			Cumacea				Nannastacidae				Nannastacus		unguiculatus				(Bate, 1859)
57	Animalia		Arthropoda			Malacostraca			Cumacea				Nannastacidae				Procampylaspis		armata				Bonnier, 1896
58	Animalia		Arthropoda			Malacostraca			Cumacea				Nannastacidae				Procampylaspis		bacescoi				Reyss & Soyer, 1966
59	Animalia		Arthropoda			Malacostraca			Cumacea				Nannastacidae				Procampylaspis		bonnieri				Calman, 1906
60	Animalia		Arthropoda			Malacostraca			Cumacea				Nannastacidae				Styloptocuma		gracillimum				(Calman, 1905)
61	Animalia		Arthropoda			Malacostraca			Cumacea				Pseudocumatidae				Pseudocuma		longicorne				(Bate, 1858)
62	Animalia		Arthropoda			Malacostraca			Cumacea				Pseudocumatidae				Pseudocuma		simile				G.O. Sars, 1900

## Sheet: Materials
Taxon_Local_ID	typeStatus	catalogNumber	occurrenceDetails	occurrenceRemarks	recordNumber	recordedBy	individualID	individualCount	sex	lifeStage	reproductiveCondition	behavior	establishmentMeans	occurrenceStatus	preparations	disposition	otherCatalogNumbers	previousIdentifications	associatedMedia	associatedReferences	associatedOccurrences	associatedSequences	taxonID	scientificNameID	acceptedNameUsageID	parentNameUsageID	originalNameUsageID	nameAccordingToID	namePublishedInID	taxonConceptID	scientificName	acceptedNameUsage	parentNameUsage	originalNameUsage	nameAccordingTo	namePublishedIn	higherClassification	kingdom	phylum	class	order	family	genus	subgenus	specificEpithet	infraspecificEpithet	taxonRank	verbatimTaxonRank	scientificNameAuthorship
[truncated: 106 more columns]

## Sheet: ExternalLinks
Taxon_Local_ID	Link type	Link

## Sheet: SpeciesLists
Checklist of species of Cumacea (Arthropoda: Malacostraca) of Greece
Koulouri; Gerovasileiou; Bailly; 2016
Published in Biodiversity Data Journal
Species names scattered or assembled in various ways
CAREFUL: Usage of formulas. If you copy-paste in another worksheet, paste only the values!
You can use Taxon_Local_ID to link with the table taxa (in that case only species and subspecies).
Taxon_Local_ID	Kingdom	Phylum	Class	Order	Family	Genus	Species	Authorship	Rank	Combination	ScientificNameFull	ScientificName	Author	Year	AuthorYear	AuthorshipSimple	AphiaID in WoRMS
1	Animalia	Arthropoda	Malacostraca	Cumacea	Bodotriidae	Bathycuma	brevirostre	(Norman, 1879)	species	new	Bathycuma brevirostre (Norman, 1879)	Bathycuma brevirostre	Norman	1879	Norman, 1879	(Norman, 1879)	181824
2	Animalia	Arthropoda	Malacostraca	Cumacea	Bodotriidae	Bodotria	arenosa	Goodsir, 1843	species	orig	Bodotria arenosa Goodsir, 1843	Bodotria arenosa	Goodsir	1843	Goodsir, 1843	Goodsir, 1843	110440
3	Animalia	Arthropoda	Malacostraca	Cumacea	Bodotriidae	Bodotria	parvui	Petrescu, 2008	species	orig	Bodotria parvui Petrescu, 2008	Bodotria parvui	Petrescu	2008	Petrescu, 2008	Petrescu, 2008	468216
4	Animalia	Arthropoda	Malacostraca	Cumacea	Bodotriidae	Bodotria	pulchella	(Sars, 1878)	species	new	Bodotria pulchella (Sars, 1878)	Bodotria pulchella	Sars	1878	Sars, 1878	(Sars, 1878)	110444
5	Animalia	Arthropoda	Malacostraca	Cumacea	Bodotriidae	Bodotria	scorpioides	(Montagu, 1804)	species	new	Bodotria scorpioides (Montagu, 1804)	Bodotria scorpioides	Montagu	1804	Montagu, 1804	(Montagu, 1804)	110445
6	Animalia	Arthropoda	Malacostraca	Cumacea	Bodotriidae	Cumopsis	goodsir	(Van Beneden, 1861)	species	new	Cumopsis goodsir (Van Beneden, 1861)	Cumopsis goodsir	Van Beneden	1861	Van Beneden, 1861	(Van Beneden, 1861)	110465
7	Animalia	Arthropoda	Malacostraca	Cumacea	Bodotriidae	Cyclaspis	longicaudata	Sars, 1865	species	orig	Cyclaspis longicaudata Sars, 1865	Cyclaspis longicaudata	Sars	1865	Sars, 1865	Sars, 1865	110446
8	Animalia	Arthropoda	Malacostraca	Cumacea	Bodotriidae	Eocuma	ferox	(Fischer, 1872)	species	new	Eocuma ferox (Fischer, 1872)	Eocuma ferox	Scacchi & Philippi	1872	Scacchi & Philippi, 1872	(Scacchi & Philippi, 1872)	110450
9	Animalia	Arthropoda	Malacostraca	Cumacea	Bodotriidae	Eocuma	sarsii	(Kossmann), 1880	species	new	Eocuma sarsii (Kossmann), 1880	Eocuma sarsii	Kossmann	1880	Kossmann, 1880	(Kossmann, 1880)	181783
10	Animalia	Arthropoda	Malacostraca	Cumacea	Bodotriidae	Iphinoe	douniae	Ledoyer, 1965	species	orig	Iphinoe douniae Ledoyer, 1965	Iphinoe douniae	Ledoyer	1965	Ledoyer, 1965	Ledoyer, 1965	110454
11	Animalia	Arthropoda	Malacostraca	Cumacea	Bodotriidae	Iphinoe	elisae	Băcescu, 1950	species	orig	Iphinoe elisae Băcescu, 1950	Iphinoe elisae	Băcescu	1950	Băcescu, 1950	Băcescu, 1950	110455
12	Animalia	Arthropoda	Malacostraca	Cumacea	Bodotriidae	Iphinoe	maeotica	Sowinskyi, 1893	species	orig	Iphinoe maeotica Sowinskyi, 1893	Iphinoe maeotica	Sowinskyi	1893	Sowinskyi, 1893	Sowinskyi, 1893	156142
13	Animalia	Arthropoda	Malacostraca	Cumacea	Bodotriidae	Iphinoe	rhodaniensis	Ledoyer, 1965	species	orig	Iphinoe rhodaniensis Ledoyer, 1965	Iphinoe rhodaniensis	Ledoyer	1965	Ledoyer, 1965	Ledoyer, 1965	110459
14	Animalia	Arthropoda	Malacostraca	Cumacea	Bodotriidae	Iphinoe	serrata	Norman, 1867	species	orig	Iphinoe serrata Norman, 1867	Iphinoe serrata	Norman	1867	Norman, 1867	Norman, 1867	110460
15	Animalia	Arthropoda	Malacostraca	Cumacea	Bodotriidae	Iphinoe	tenella	Sars, 1878	species	orig	Iphinoe tenella Sars, 1878	Iphinoe tenella	Sars	1878	Sars, 1878	Sars, 1878	110461
16	Animalia	Arthropoda	Malacostraca	Cumacea	Bodotriidae	Vaunthompsonia	cristata	Bate, 1858	species	orig	Vaunthompsonia cristata Bate, 1858	Vaunthompsonia cristata	Bate	1858	Bate, 1858	Bate, 1858	110467
17	Animalia	Arthropoda	Malacostraca	Cumacea	Diastylidae	Diastylis	cornuta	(Boeck, 1864)	species	new	Diastylis cornuta (Boeck, 1864)	Diastylis cornuta	Boeck	1864	Boeck, 1864	(Boeck, 1864)	110474
18	Animalia	Arthropoda	Malacostraca	Cumacea	Diastylidae	Diastylis	doryphora	Fage, 1940	species	orig	Diastylis doryphora Fage, 1940	Diastylis doryphora	Fage	1940	Fage, 1940	Fage, 1940	181941
19	Animalia	Arthropoda	Malacostraca	Cumacea	Diastylidae	Diastylis	jonesi	Reyss, 1972	species	orig	Diastylis jonesi Reyss, 1972	Diastylis jonesi	Reyss	1972	Reyss, 1972	Reyss, 1972	110480
20	Animalia	Arthropoda	Malacostraca	Cumacea	Diastylidae	Diastylis	neapolitana	Sars, 1879	species	orig	Diastylis neapolitana Sars, 1879	Diastylis neapolitana	Sars	1879	Sars, 1879	Sars, 1879	110484
21	Animalia	Arthropoda	Malacostraca	Cumacea	Diastylidae	Diastylis	rugosa	Sars, 1865	species	orig	Diastylis rugosa Sars, 1865	Diastylis rugosa	Sars	1865	Sars, 1865	Sars, 1865	110488
22	Animalia	Arthropoda	Malacostraca	Cumacea	Diastylidae	Diastyloides	bacescoi	Fage, 1940	species	orig	Diastyloides bacescoi Fage, 1940	Diastyloides bacescoi	Fage	1940	Fage, 1940	Fage, 1940	110493
23	Animalia	Arthropoda	Malacostraca	Cumacea	Diastylidae	Diastyloides	bosphorica	(Băcescu, 1982)	species	new	Diastyloides bosphorica (Băcescu, 1982)	Diastyloides bosphorica	Băcescu	1982	Băcescu, 1982	(Băcescu, 1982)	869408
24	Animalia	Arthropoda	Malacostraca	Cumacea	Diastylidae	Diastyloides	carpinei	Bacescu, 1969	species	orig	Diastyloides carpinei Bacescu, 1969	Diastyloides carpinei	Bacescu	1969	Bacescu, 1969	Bacescu, 1969	110495
25	Animalia	Arthropoda	Malacostraca	Cumacea	Diastylidae	Diastyloides	serratus	(Sars G.O., 1865)	species	new	Diastyloides serratus (Sars G.O., 1865)	Diastyloides serratus	Sars G.O.	1865	Sars G.O., 1865	(Sars G.O., 1865)	110497
26	Animalia	Arthropoda	Malacostraca	Cumacea	Diastylidae	Ekleptostylis	walkeri	(Calman, 1907)	species	new	Ekleptostylis walkeri (Calman, 1907)	Ekleptostylis walkeri	Calman	1907	Calman, 1907	(Calman, 1907)	110499
27	Animalia	Arthropoda	Malacostraca	Cumacea	Diastylidae	Leptostylis	macrura	Sars, 1870	species	orig	Leptostylis macrura Sars, 1870	Leptostylis macrura	Sars	1870	Sars, 1870	Sars, 1870	110504
28	Animalia	Arthropoda	Malacostraca	Cumacea	Diastylidae	Makrokylindrus	aegaeus	Reyss, 1974	species	orig	Makrokylindrus aegaeus Reyss, 1974	Makrokylindrus aegaeus	Reyss	1974	Reyss, 1974	Reyss, 1974	110606
29	Animalia	Arthropoda	Malacostraca	Cumacea	Diastylidae	Makrokylindrus	longipes	(Sars, 1871)	species	new	Makrokylindrus longipes (Sars, 1871)	Makrokylindrus longipes	Sars	1871	Sars, 1871	(Sars, 1871)	110603
30	Animalia	Arthropoda	Malacostraca	Cumacea	Diastylidae	Makrokylindrus	spiniventris	Hansen, 1920	species	orig	Makrokylindrus spiniventris Hansen, 1920	Makrokylindrus spiniventris	Hansen	1920	Hansen, 1920	Hansen, 1920	110608
31	Animalia	Arthropoda	Malacostraca	Cumacea	Diastylidae	Vemakylindrus	charcoti	(Reyss, 1974)	species	new	Vemakylindrus charcoti (Reyss, 1974)	Vemakylindrus charcoti	Reyss	1974	Reyss, 1974	(Reyss, 1974)	110507
32	Animalia	Arthropoda	Malacostraca	Cumacea	Diastylidae	Vemakylindrus	doryphora	(Fage, 1940)	species	new	Vemakylindrus doryphora (Fage, 1940)	Vemakylindrus doryphora	Fage	1940	Fage, 1940	(Fage, 1940)	110508
33	Animalia	Arthropoda	Malacostraca	Cumacea	Lampropidae	Hemilamprops	normani	Bonnier, 1896	species	orig	Hemilamprops normani Bonnier, 1896	Hemilamprops normani	Bonnier	1896	Bonnier, 1896	Bonnier, 1896	110512
34	Animalia	Arthropoda	Malacostraca	Cumacea	Lampropidae	Platysympus	typicus	(Sars, 1870)	species	new	Platysympus typicus (Sars, 1870)	Platysympus typicus	Sars	1870	Sars, 1870	(Sars, 1870)	110522
35	Animalia	Arthropoda	Malacostraca	Cumacea	Leuconidae	Eudorella	nana	Sars, 1879	species	orig	Eudorella nana Sars, 1879	Eudorella nana	Sars	1879	Sars, 1879	Sars, 1879	110531
36	Animalia	Arthropoda	Malacostraca	Cumacea	Leuconidae	Eudorella	truncatula	(Bate, 1856)	species	new	Eudorella truncatula (Bate, 1856)	Eudorella truncatula	Bate	1856	Bate, 1856	(Bate, 1856)	110535
37	Animalia	Arthropoda	Malacostraca	Cumacea	Leuconidae	Leucon	affinis	Fage, 1951	species	orig	Leucon affinis Fage, 1951	Leucon affinis	Fage	1951	Fage, 1951	Fage, 1951	160615
38	Animalia	Arthropoda	Malacostraca	Cumacea	Leuconidae	Leucon	longirostris	Sars, 1871	species	orig	Leucon longirostris Sars, 1871	Leucon longirostris	Sars	1871	Sars, 1871	Sars, 1871	110613
39	Animalia	Arthropoda	Malacostraca	Cumacea	Leuconidae	Leucon	macrorhinus	Fage, 1951	species	orig	Leucon macrorhinus Fage, 1951	Leucon macrorhinus	Fage	1951	Fage, 1951	Fage, 1951	110610
40	Animalia	Arthropoda	Malacostraca	Cumacea	Leuconidae	Leucon	mediterraneus	Sars, 1878	species	orig	Leucon mediterraneus Sars, 1878	Leucon mediterraneus	Sars	1878	Sars, 1878	Sars, 1878	110617
41	Animalia	Arthropoda	Malacostraca	Cumacea	Leuconidae	Leucon	siphonatus	Calman, 1905	species	orig	Leucon siphonatus Calman, 1905	Leucon siphonatus	Calman	1905	Calman, 1905	Calman, 1905	110623
42	Animalia	Arthropoda	Malacostraca	Cumacea	Nannastacidae	Campylaspis	alba	Hansen, 1920	species	orig	Campylaspis alba Hansen, 1920	Campylaspis alba	Hansen	1920	Hansen, 1920	Hansen, 1920	110539
43	Animalia	Arthropoda	Malacostraca	Cumacea	Nannastacidae	Campylaspis	glabra	Sars, 1878	species	orig	Campylaspis glabra Sars, 1878	Campylaspis glabra	Sars	1878	Sars, 1878	Sars, 1878	110543
44	Animalia	Arthropoda	Malacostraca	Cumacea	Nannastacidae	Campylaspis	horridoides	Stephensen, 1915	species	orig	Campylaspis horridoides Stephensen, 1915	Campylaspis horridoides	Stephensen	1915	Stephensen, 1915	Stephensen, 1915	110546
45	Animalia	Arthropoda	Malacostraca	Cumacea	Nannastacidae	Campylaspis	legendrei	Fage, 1951	species	orig	Campylaspis legendrei Fage, 1951	Campylaspis legendrei	Fage	1951	Fage, 1951	Fage, 1951	110550
46	Animalia	Arthropoda	Malacostraca	Cumacea	Nannastacidae	Campylaspis	macrophthalma	Sars, 1878	species	orig	Campylaspis macrophthalma Sars, 1878	Campylaspis macrophthalma	Sars	1878	Sars, 1878	Sars, 1878	110551
47	Animalia	Arthropoda	Malacostraca	Cumacea	Nannastacidae	Campylaspis	rostrata	Calman, 1905	species	orig	Campylaspis rostrata Calman, 1905	Campylaspis rostrata	Calman	1905	Calman, 1905	Calman, 1905	110554
48	Animalia	Arthropoda	Malacostraca	Cumacea	Nannastacidae	Campylaspis	sulcata	Sars, 1870	species	orig	Campylaspis sulcata Sars, 1870	Campylaspis sulcata	Sars	1870	Sars, 1870	Sars, 1870	110558
49	Animalia	Arthropoda	Malacostraca	Cumacea	Nannastacidae	Campylaspis	verrucosa	Sars, 1866	species	orig	Campylaspis verrucosa Sars, 1866	Campylaspis verrucosa	Sars	1866	Sars, 1866	Sars, 1866	110560
50	Animalia	Arthropoda	Malacostraca	Cumacea	Nannastacidae	Campylaspis	vitrea	Calman, 1906	species	orig	Campylaspis vitrea Calman, 1906	Campylaspis vitrea	Calman	1906	Calman, 1906	Calman, 1906	110561
51	Animalia	Arthropoda	Malacostraca	Cumacea	Nannastacidae	Cumella	limicola	Sars, 1879	species	orig	Cumella limicola Sars, 1879	Cumella limicola	Sars	1879	Sars, 1879	Sars, 1879	110566
52	Animalia	Arthropoda	Malacostraca	Cumacea	Nannastacidae	Cumella	pygmaea	G.O. Sars, 1865	species	orig	Cumella pygmaea G.O. Sars, 1865	Cumella pygmaea	G.O. Sars	1865	G.O. Sars, 1865	G.O. Sars, 1865	110567
53	Animalia	Arthropoda	Malacostraca	Cumacea	Nannastacidae	Cumellopsis	puritani	Calman, 1906	species	orig	Cumellopsis puritani Calman, 1906	Cumellopsis puritani	Calman	1906	Calman, 1906	Calman, 1906	110570
54	Animalia	Arthropoda	Malacostraca	Cumacea	Nannastacidae	Nannastacus	longirostris	G.O. Sars, 1879	species	orig	Nannastacus longirostris G.O. Sars, 1879	Nannastacus longirostris	G.O. Sars	1879	G.O. Sars, 1879	G.O. Sars, 1879	156256
55	Animalia	Arthropoda	Malacostraca	Cumacea	Nannastacidae	Nannastacus	turcicus	Băcescu, 1982	species	orig	Nannastacus turcicus Băcescu, 1982	Nannastacus turcicus	Băcescu	1982	Băcescu, 1982	Băcescu, 1982	110573
56	Animalia	Arthropoda	Malacostraca	Cumacea	Nannastacidae	Nannastacus	unguiculatus	(Bate, 1859)	species	new	Nannastacus unguiculatus (Bate, 1859)	Nannastacus unguiculatus	Bate	1859	Bate, 1859	(Bate, 1859)	110574
57	Animalia	Arthropoda	Malacostraca	Cumacea	Nannastacidae	Procampylaspis	armata	Bonnier, 1896	species	orig	Procampylaspis armata Bonnier, 1896	Procampylaspis armata	Bonnier	1896	Bonnier, 1896	Bonnier, 1896	110581
58	Animalia	Arthropoda	Malacostraca	Cumacea	Nannastacidae	Procampylaspis	bacescoi	Reyss & Soyer, 1966	species	orig	Procampylaspis bacescoi Reyss & Soyer, 1966	Procampylaspis bacescoi	Reyss & Soyer	1966	Reyss & Soyer, 1966	Reyss & Soyer, 1966	110582
59	Animalia	Arthropoda	Malacostraca	Cumacea	Nannastacidae	Procampylaspis	bonnieri	Calman, 1906	species	orig	Procampylaspis bonnieri Calman, 1906	Procampylaspis bonnieri	Calman	1906	Calman, 1906	Calman, 1906	110584
60	Animalia	Arthropoda	Malacostraca	Cumacea	Nannastacidae	Styloptocuma	gracillimum	(Calman, 1905)	species	new	Styloptocuma gracillimum (Calman, 1905)	Styloptocuma gracillimum	Calman	1905	Calman, 1905	(Calman, 1905)	110591
61	Animalia	Arthropoda	Malacostraca	Cumacea	Pseudocumatidae	Pseudocuma	longicorne	(Bate, 1858)	species	new	Pseudocuma longicorne (Bate, 1858)	Pseudocuma longicorne	Bate	1858	Bate, 1858	(Bate, 1858)	110627
62	Animalia	Arthropoda	Malacostraca	Cumacea	Pseudocumatidae	Pseudocuma	simile	G.O. Sars, 1900	species	orig	Pseudocuma simile G.O. Sars, 1900	Pseudocuma simile	G.O. Sars	1900	G.O. Sars, 1900	G.O. Sars, 1900	110628

## Sheet: ClassificationLists
Checklist of species of Cumacea (Arthropoda: Malacostraca) of Greece
Koulouri; Gerovasileiou; Bailly; 2016
Published in Biodiversity Data Journal
3 different layout for the list
CAREFUL: Usage of formulas. If you copy-paste in another worksheet, paste only the values!														Text in grey character are to be ignored. This for the preparation of the lists.
You can use Taxon_Local_ID to link with the table taxa (in that case only species and subspecies).
		Simple taxon list		1 col. Indented taxon list		Classification list with taxon # per rank								Additional info			List preparation																					Result of Match Taxa from WoRMS
						Kingdom	Phylum	Class	Order	Family	Genus	Species
Rank		TaxonName		TaxonNameInd		1	1	1	1	6	24	62		AphiaID in WoRMS	Authorship (WoRMS)		Taxon_Local_ID	Kingdom	Phylum	Class	Order	Family	Genus	Species	Authorship	Preparation fields												AphiaID	MatchType	Taxon	Autorship	ctrlTaxon	crtlAuthorship
Kingdom		Animalia		Animalia		Animalia								2				Animalia								1	1	0	0	0	0	0	0		1	Kingdom		2	exact	Animalia		TRUE		Animalia	2
Phylum		Arthropoda		Arthropoda			Arthropoda							1065				Animalia	Arthropoda							2	1	1	0	0	0	0	0		2	Phylum		1065	exact	Arthropoda		TRUE		Arthropoda	1065
Class		Malacostraca		Malacostraca				Malacostraca						1071	Latreille, 1802			Animalia	Arthropoda	Malacostraca						3	1	1	1	0	0	0	0		3	Class		1071	exact	Malacostraca	Latreille, 1802	TRUE		Malacostraca	1071
Order		Cumacea		Cumacea					Cumacea					1137	Krøyer, 1846			Animalia	Arthropoda	Malacostraca	Cumacea					4	1	1	1	1	0	0	0		4	Order		1137	exact	Cumacea	Krøyer, 1846	TRUE		Cumacea	1137
Family		Bodotriidae		Bodotriidae						Bodotriidae				110378	T. Scott, 1901			Animalia	Arthropoda	Malacostraca	Cumacea	Bodotriidae				5	1	1	1	1	1	0	0		5	Family		110378	exact	Bodotriidae	T. Scott, 1901	TRUE		Bodotriidae	110378
Genus		Bathycuma		Bathycuma							Bathycuma			110392	Hansen, 1895			Animalia	Arthropoda	Malacostraca	Cumacea	Bodotriidae	Bathycuma			6	1	1	1	1	1	1	0		6	Genus		110392	exact	Bathycuma	Hansen, 1895	TRUE		Bathycuma	110392
Species		Bathycuma brevirostre		Bathycuma brevirostre								Bathycuma brevirostre		181824	(Norman, 1879)		1	Animalia	Arthropoda	Malacostraca	Cumacea	Bodotriidae	Bathycuma	brevirostre	(Norman, 1879)	7	1	1	1	1	1	1	1		7	Species		181824	exact	Bathycuma brevirostre	(Norman, 1879)	TRUE	TRUE	Bathycuma brevirostre	181824
Genus		Bodotria		Bodotria							Bodotria			110387	Goodsir, 1843			Animalia	Arthropoda	Malacostraca	Cumacea	Bodotriidae	Bodotria			6	1	1	1	1	1	1	0					110387	exact	Bodotria	Goodsir, 1843	TRUE		Bodotria	110387
Species		Bodotria arenosa		Bodotria arenosa								Bodotria arenosa		110440	Goodsir, 1843		2	Animalia	Arthropoda	Malacostraca	Cumacea	Bodotriidae	Bodotria	arenosa	Goodsir, 1843	7	1	1	1	1	1	1	1					110440	exact	Bodotria arenosa	Goodsir, 1843	TRUE	TRUE	Bodotria arenosa	110440
Species		Bodotria parvui		Bodotria parvui								Bodotria parvui		468216	Petrescu, 2008		3	Animalia	Arthropoda	Malacostraca	Cumacea	Bodotriidae	Bodotria	parvui	Petrescu, 2008	7	1	1	1	1	1	1	1					468216	exact	Bodotria parvui	Petrescu, 2008	TRUE	TRUE	Bodotria parvui	468216
Species		Bodotria pulchella		Bodotria pulchella								Bodotria pulchella		110444	(Sars, 1878)		4	Animalia	Arthropoda	Malacostraca	Cumacea	Bodotriidae	Bodotria	pulchella	(Sars, 1878)	7	1	1	1	1	1	1	1					110444	exact	Bodotria pulchella	(Sars, 1878)	TRUE	TRUE	Bodotria pulchella	110444
Species		Bodotria scorpioides		Bodotria scorpioides								Bodotria scorpioides		110445	(Montagu, 1804)		5	Animalia	Arthropoda	Malacostraca	Cumacea	Bodotriidae	Bodotria	scorpioides	(Montagu, 1804)	7	1	1	1	1	1	1	1					110445	exact	Bodotria scorpioides	(Montagu, 1804)	TRUE	TRUE	Bodotria scorpioides	110445
Genus		Cumopsis		Cumopsis							Cumopsis			110393	G.O. Sars, 1865			Animalia	Arthropoda	Malacostraca	Cumacea	Bodotriidae	Cumopsis			6	1	1	1	1	1	1	0					110393	exact	Cumopsis	G.O. Sars, 1865	TRUE		Cumopsis	110393
Species		Cumopsis goodsir		Cumopsis goodsir								Cumopsis goodsir		110465	(Van Beneden, 1861)		6	Animalia	Arthropoda	Malacostraca	Cumacea	Bodotriidae	Cumopsis	goodsir	(Van Beneden, 1861)	7	1	1	1	1	1	1	1					110465	exact	Cumopsis goodsir	(Van Beneden, 1861)	TRUE	TRUE	Cumopsis goodsir	110465
Genus		Cyclaspis		Cyclaspis							Cyclaspis			110388	Sars, 1865			Animalia	Arthropoda	Malacostraca	Cumacea	Bodotriidae	Cyclaspis			6	1	1	1	1	1	1	0					110388	exact	Cyclaspis	Sars, 1865	TRUE		Cyclaspis	110388
Species		Cyclaspis longicaudata		Cyclaspis longicaudata								Cyclaspis longicaudata		110446	Sars, 1865		7	Animalia	Arthropoda	Malacostraca	Cumacea	Bodotriidae	Cyclaspis	longicaudata	Sars, 1865	7	1	1	1	1	1	1	1					110446	exact	Cyclaspis longicaudata	Sars, 1865	TRUE	TRUE	Cyclaspis longicaudata	110446
Genus		Eocuma		Eocuma							Eocuma			110390	Marcusen, 1894			Animalia	Arthropoda	Malacostraca	Cumacea	Bodotriidae	Eocuma			6	1	1	1	1	1	1	0					110390	exact	Eocuma	Marcusen, 1894	TRUE		Eocuma	110390
Species		Eocuma ferox		Eocuma ferox								Eocuma ferox		110450	(Fischer, 1872)		8	Animalia	Arthropoda	Malacostraca	Cumacea	Bodotriidae	Eocuma	ferox	(Fischer, 1872)	7	1	1	1	1	1	1	1					110450	exact	Eocuma ferox	(Fischer, 1872)	TRUE	TRUE	Eocuma ferox	110450
Species		Eocuma sarsii		Eocuma sarsii								Eocuma sarsii		181783	(Kossmann), 1880		9	Animalia	Arthropoda	Malacostraca	Cumacea	Bodotriidae	Eocuma	sarsii	(Kossmann), 1880	7	1	1	1	1	1	1	1					181783	exact	Eocuma sarsii	(Kossmann), 1880	TRUE	TRUE	Eocuma sarsii	181783
Genus		Iphinoe		Iphinoe							Iphinoe			110391	Bate, 1856			Animalia	Arthropoda	Malacostraca	Cumacea	Bodotriidae	Iphinoe			6	1	1	1	1	1	1	0					110391	exact	Iphinoe	Bate, 1856	TRUE		Iphinoe	110391
Species		Iphinoe douniae		Iphinoe douniae								Iphinoe douniae		110454	Ledoyer, 1965		10	Animalia	Arthropoda	Malacostraca	Cumacea	Bodotriidae	Iphinoe	douniae	Ledoyer, 1965	7	1	1	1	1	1	1	1					110454	exact	Iphinoe douniae	Ledoyer, 1965	TRUE	TRUE	Iphinoe douniae	110454
Species		Iphinoe elisae		Iphinoe elisae								Iphinoe elisae		110455	Băcescu, 1950		11	Animalia	Arthropoda	Malacostraca	Cumacea	Bodotriidae	Iphinoe	elisae	Băcescu, 1950	7	1	1	1	1	1	1	1					110455	exact	Iphinoe elisae	Băcescu, 1950	TRUE	TRUE	Iphinoe elisae	110455
Species		Iphinoe maeotica		Iphinoe maeotica								Iphinoe maeotica		156142	Sowinskyi, 1893		12	Animalia	Arthropoda	Malacostraca	Cumacea	Bodotriidae	Iphinoe	maeotica	Sowinskyi, 1893	7	1	1	1	1	1	1	1					156142	exact	Iphinoe maeotica	Sowinskyi, 1893	TRUE	TRUE	Iphinoe maeotica	156142
Species		Iphinoe rhodaniensis		Iphinoe rhodaniensis								Iphinoe rhodaniensis		110459	Ledoyer, 1965		13	Animalia	Arthropoda	Malacostraca	Cumacea	Bodotriidae	Iphinoe	rhodaniensis	Ledoyer, 1965	7	1	1	1	1	1	1	1					110459	exact	Iphinoe rhodaniensis	Ledoyer, 1965	TRUE	TRUE	Iphinoe rhodaniensis	110459
Species		Iphinoe serrata		Iphinoe serrata								Iphinoe serrata		110460	Norman, 1867		14	Animalia	Arthropoda	Malacostraca	Cumacea	Bodotriidae	Iphinoe	serrata	Norman, 1867	7	1	1	1	1	1	1	1					110460	exact	Iphinoe serrata	Norman, 1867	TRUE	TRUE	Iphinoe serrata	110460
Species		Iphinoe tenella		Iphinoe tenella								Iphinoe tenella		110461	Sars, 1878		15	Animalia	Arthropoda	Malacostraca	Cumacea	Bodotriidae	Iphinoe	tenella	Sars, 1878	7	1	1	1	1	1	1	1					110461	exact	Iphinoe tenella	Sars, 1878	TRUE	TRUE	Iphinoe tenella	110461
Genus		Vaunthompsonia		Vaunthompsonia							Vaunthompsonia			110394	Bate, 1858			Animalia	Arthropoda	Malacostraca	Cumacea	Bodotriidae	Vaunthompsonia			6	1	1	1	1	1	1	0					110394	exact	Vaunthompsonia	Bate, 1858	TRUE		Vaunthompsonia	110394
Species		Vaunthompsonia cristata		Vaunthompsonia cristata								Vaunthompsonia cristata		110467	Bate, 1858		16	Animalia	Arthropoda	Malacostraca	Cumacea	Bodotriidae	Vaunthompsonia	cristata	Bate, 1858	7	1	1	1	1	1	1	1					110467	exact	Vaunthompsonia cristata	Bate, 1858	TRUE	TRUE	Vaunthompsonia cristata	110467
Family		Diastylidae		Diastylidae						Diastylidae				110380	Bate, 1856			Animalia	Arthropoda	Malacostraca	Cumacea	Diastylidae				5	1	1	1	1	1	0	0					110380	exact	Diastylidae	Bate, 1856	TRUE		Diastylidae	110380
Genus		Diastylis		Diastylis							Diastylis			110398	Say, 1818			Animalia	Arthropoda	Malacostraca	Cumacea	Diastylidae	Diastylis			6	1	1	1	1	1	1	0					110398	exact	Diastylis	Say, 1818	TRUE		Diastylis	110398
Species		Diastylis cornuta		Diastylis cornuta								Diastylis cornuta		110474	(Boeck, 1864)		17	Animalia	Arthropoda	Malacostraca	Cumacea	Diastylidae	Diastylis	cornuta	(Boeck, 1864)	7	1	1	1	1	1	1	1					110474	exact	Diastylis cornuta	(Boeck, 1864)	TRUE	TRUE	Diastylis cornuta	110474
Species		Diastylis doryphora		Diastylis doryphora								Diastylis doryphora		181941	Fage, 1940		18	Animalia	Arthropoda	Malacostraca	Cumacea	Diastylidae	Diastylis	doryphora	Fage, 1940	7	1	1	1	1	1	1	1					181941	exact	Diastylis doryphora	Fage, 1940	TRUE	TRUE	Diastylis doryphora	181941
Species		Diastylis jonesi		Diastylis jonesi								Diastylis jonesi		110480	Reyss, 1972		19	Animalia	Arthropoda	Malacostraca	Cumacea	Diastylidae	Diastylis	jonesi	Reyss, 1972	7	1	1	1	1	1	1	1					110480	exact	Diastylis jonesi	Reyss, 1972	TRUE	TRUE	Diastylis jonesi	110480
Species		Diastylis neapolitana		Diastylis neapolitana								Diastylis neapolitana		110484	Sars, 1879		20	Animalia	Arthropoda	Malacostraca	Cumacea	Diastylidae	Diastylis	neapolitana	Sars, 1879	7	1	1	1	1	1	1	1					110484	exact	Diastylis neapolitana	Sars, 1879	TRUE	TRUE	Diastylis neapolitana	110484
Species		Diastylis rugosa		Diastylis rugosa								Diastylis rugosa		110488	Sars, 1865		21	Animalia	Arthropoda	Malacostraca	Cumacea	Diastylidae	Diastylis	rugosa	Sars, 1865	7	1	1	1	1	1	1	1					110488	exact	Diastylis rugosa	Sars, 1865	TRUE	TRUE	Diastylis rugosa	110488
Genus		Diastyloides		Diastyloides							Diastyloides			110399	G.O. Sars, 1900			Animalia	Arthropoda	Malacostraca	Cumacea	Diastylidae	Diastyloides			6	1	1	1	1	1	1	0					110399	exact	Diastyloides	G.O. Sars, 1900	TRUE		Diastyloides	110399
Species		Diastyloides bacescoi		Diastyloides bacescoi								Diastyloides bacescoi		110493	Fage, 1940		22	Animalia	Arthropoda	Malacostraca	Cumacea	Diastylidae	Diastyloides	bacescoi	Fage, 1940	7	1	1	1	1	1	1	1					110493	exact	Diastyloides bacescoi	Fage, 1940	TRUE	TRUE	Diastyloides bacescoi	110493
Species		Diastyloides bosphorica		Diastyloides bosphorica								Diastyloides bosphorica		869408	(Băcescu, 1982)		23	Animalia	Arthropoda	Malacostraca	Cumacea	Diastylidae	Diastyloides	bosphorica	(Băcescu, 1982)	7	1	1	1	1	1	1	1					869408	exact	Diastyloides bosphorica	(Băcescu, 1982)	TRUE	TRUE	Diastyloides bosphorica	869408
Species		Diastyloides carpinei		Diastyloides carpinei								Diastyloides carpinei		110495	Bacescu, 1969		24	Animalia	Arthropoda	Malacostraca	Cumacea	Diastylidae	Diastyloides	carpinei	Bacescu, 1969	7	1	1	1	1	1	1	1					110495	exact	Diastyloides carpinei	Bacescu, 1969	TRUE	TRUE	Diastyloides carpinei	110495
Species		Diastyloides serratus		Diastyloides serratus								Diastyloides serratus		110497	(Sars G.O., 1865)		25	Animalia	Arthropoda	Malacostraca	Cumacea	Diastylidae	Diastyloides	serratus	(Sars G.O., 1865)	7	1	1	1	1	1	1	1					110497	exact	Diastyloides serratus	(Sars G.O., 1865)	TRUE	TRUE	Diastyloides serratus	110497
Genus		Ekleptostylis		Ekleptostylis							Ekleptostylis			110401	Stebbing, 1912			Animalia	Arthropoda	Malacostraca	Cumacea	Diastylidae	Ekleptostylis			6	1	1	1	1	1	1	0					110401	exact	Ekleptostylis	Stebbing, 1912	TRUE		Ekleptostylis	110401
Species		Ekleptostylis walkeri		Ekleptostylis walkeri								Ekleptostylis walkeri		110499	(Calman, 1907)		26	Animalia	Arthropoda	Malacostraca	Cumacea	Diastylidae	Ekleptostylis	walkeri	(Calman, 1907)	7	1	1	1	1	1	1	1					110499	exact	Ekleptostylis walkeri	(Calman, 1907)	TRUE	TRUE	Ekleptostylis walkeri	110499
Genus		Leptostylis		Leptostylis							Leptostylis			110403	G.O. Sars, 1869			Animalia	Arthropoda	Malacostraca	Cumacea	Diastylidae	Leptostylis			6	1	1	1	1	1	1	0					110403	exact	Leptostylis	G.O. Sars, 1869	TRUE		Leptostylis	110403
Species		Leptostylis macrura		Leptostylis macrura								Leptostylis macrura		110504	Sars, 1870		27	Animalia	Arthropoda	Malacostraca	Cumacea	Diastylidae	Leptostylis	macrura	Sars, 1870	7	1	1	1	1	1	1	1					110504	exact	Leptostylis macrura	Sars, 1870	TRUE	TRUE	Leptostylis macrura	110504
Genus		Makrokylindrus		Makrokylindrus							Makrokylindrus			110404	Stebbing, 1912			Animalia	Arthropoda	Malacostraca	Cumacea	Diastylidae	Makrokylindrus			6	1	1	1	1	1	1	0					110404	exact	Makrokylindrus	Stebbing, 1912	TRUE		Makrokylindrus	110404
Species		Makrokylindrus aegaeus		Makrokylindrus aegaeus								Makrokylindrus aegaeus		110606	Reyss, 1974		28	Animalia	Arthropoda	Malacostraca	Cumacea	Diastylidae	Makrokylindrus	aegaeus	Reyss, 1974	7	1	1	1	1	1	1	1					110606	exact_subgenus	Makrokylindrus (Makrokylindrus) aegaeus	Reyss, 1974	FALSE	TRUE	Makrokylindrus (Makrokylindrus) aegaeus	110606
Species		Makrokylindrus longipes		Makrokylindrus longipes								Makrokylindrus longipes		110603	(Sars, 1871)		29	Animalia	Arthropoda	Malacostraca	Cumacea	Diastylidae	Makrokylindrus	longipes	(Sars, 1871)	7	1	1	1	1	1	1	1					110603	exact_subgenus	Makrokylindrus (Adiastylis) longipes	(Sars, 1871)	FALSE	TRUE	Makrokylindrus (Adiastylis) longipes	110603
Species		Makrokylindrus spiniventris		Makrokylindrus spiniventris								Makrokylindrus spiniventris		110608	Hansen, 1920		30	Animalia	Arthropoda	Malacostraca	Cumacea	Diastylidae	Makrokylindrus	spiniventris	Hansen, 1920	7	1	1	1	1	1	1	1					110608	exact_subgenus	Makrokylindrus (Makrokylindrus) spiniventris	Hansen, 1920	FALSE	TRUE	Makrokylindrus (Makrokylindrus) spiniventris	110608
Genus		Vemakylindrus		Vemakylindrus							Vemakylindrus			110405	Bacescu, 1961			Animalia	Arthropoda	Malacostraca	Cumacea	Diastylidae	Vemakylindrus			6	1	1	1	1	1	1	0					110405	exact	Vemakylindrus	Bacescu, 1961	TRUE		Vemakylindrus	110405
Species		Vemakylindrus charcoti		Vemakylindrus charcoti								Vemakylindrus charcoti		110507	(Reyss, 1974)		31	Animalia	Arthropoda	Malacostraca	Cumacea	Diastylidae	Vemakylindrus	charcoti	(Reyss, 1974)	7	1	1	1	1	1	1	1					110507	exact	Vemakylindrus charcoti	(Reyss, 1974)	TRUE	TRUE	Vemakylindrus charcoti	110507
Species		Vemakylindrus doryphora		Vemakylindrus doryphora								Vemakylindrus doryphora		110508	(Fage, 1940)		32	Animalia	Arthropoda	Malacostraca	Cumacea	Diastylidae	Vemakylindrus	doryphora	(Fage, 1940)	7	1	1	1	1	1	1	1					110508	exact	Vemakylindrus doryphora	(Fage, 1940)	TRUE	TRUE	Vemakylindrus doryphora	110508
Family		Lampropidae		Lampropidae						Lampropidae				110381	Sars, 1878			Animalia	Arthropoda	Malacostraca	Cumacea	Lampropidae				5	1	1	1	1	1	0	0					110381	exact	Lampropidae	Sars, 1878	TRUE		Lampropidae	110381
Genus		Hemilamprops		Hemilamprops							Hemilamprops			110407	G.O. Sars, 1883			Animalia	Arthropoda	Malacostraca	Cumacea	Lampropidae	Hemilamprops			6	1	1	1	1	1	1	0					110407	exact	Hemilamprops	G.O. Sars, 1883	TRUE		Hemilamprops	110407
Species		Hemilamprops normani		Hemilamprops normani								Hemilamprops normani		110512	Bonnier, 1896		33	Animalia	Arthropoda	Malacostraca	Cumacea	Lampropidae	Hemilamprops	normani	Bonnier, 1896	7	1	1	1	1	1	1	1					110512	exact	Hemilamprops normani	Bonnier, 1896	TRUE	TRUE	Hemilamprops normani	110512
Genus		Platysympus		Platysympus							Platysympus			110411	Stebbing, 1912			Animalia	Arthropoda	Malacostraca	Cumacea	Lampropidae	Platysympus			6	1	1	1	1	1	1	0					110411	exact	Platysympus	Stebbing, 1912	TRUE		Platysympus	110411
Species		Platysympus typicus		Platysympus typicus								Platysympus typicus		110522	(Sars, 1870)		34	Animalia	Arthropoda	Malacostraca	Cumacea	Lampropidae	Platysympus	typicus	(Sars, 1870)	7	1	1	1	1	1	1	1					110522	exact	Platysympus typicus	(Sars, 1870)	TRUE	TRUE	Platysympus typicus	110522
Family		Leuconidae		Leuconidae						Leuconidae				110382	Sars, 1878			Animalia	Arthropoda	Malacostraca	Cumacea	Leuconidae				5	1	1	1	1	1	0	0					110382	exact	Leuconidae	Sars, 1878	TRUE		Leuconidae	110382
Genus		Eudorella		Eudorella							Eudorella			110412	Norman, 1867			Animalia	Arthropoda	Malacostraca	Cumacea	Leuconidae	Eudorella			6	1	1	1	1	1	1	0					110412	exact	Eudorella	Norman, 1867	TRUE		Eudorella	110412
Species		Eudorella nana		Eudorella nana								Eudorella nana		110531	Sars, 1879		35	Animalia	Arthropoda	Malacostraca	Cumacea	Leuconidae	Eudorella	nana	Sars, 1879	7	1	1	1	1	1	1	1					110531	exact	Eudorella nana	Sars, 1879	TRUE	TRUE	Eudorella nana	110531
Species		Eudorella truncatula		Eudorella truncatula								Eudorella truncatula		110535	(Bate, 1856)		36	Animalia	Arthropoda	Malacostraca	Cumacea	Leuconidae	Eudorella	truncatula	(Bate, 1856)	7	1	1	1	1	1	1	1					110535	exact	Eudorella truncatula	(Bate, 1856)	TRUE	TRUE	Eudorella truncatula	110535
Genus		Leucon		Leucon							Leucon			110414	Krøyer, 1846			Animalia	Arthropoda	Malacostraca	Cumacea	Leuconidae	Leucon			6	1	1	1	1	1	1	0					110414	exact	Leucon	Krøyer, 1846	TRUE		Leucon	110414
Species		Leucon affinis		Leucon affinis								Leucon affinis		160615	Fage, 1951		37	Animalia	Arthropoda	Malacostraca	Cumacea	Leuconidae	Leucon	affinis	Fage, 1951	7	1	1	1	1	1	1	1					160615	exact_subgenus	Leucon (Leucon) affinis	Fage, 1951	FALSE	TRUE	Leucon (Leucon) affinis	160615
Species		Leucon longirostris		Leucon longirostris								Leucon longirostris		110613	Sars, 1871		38	Animalia	Arthropoda	Malacostraca	Cumacea	Leuconidae	Leucon	longirostris	Sars, 1871	7	1	1	1	1	1	1	1					110613	exact_subgenus	Leucon (Epileucon) longirostris	Sars, 1871	FALSE	TRUE	Leucon (Epileucon) longirostris	110613
Species		Leucon macrorhinus		Leucon macrorhinus								Leucon macrorhinus		110610	Fage, 1951		39	Animalia	Arthropoda	Malacostraca	Cumacea	Leuconidae	Leucon	macrorhinus	Fage, 1951	7	1	1	1	1	1	1	1					110610	exact_subgenus	Leucon (Crymoleucon) macrorhinus	Fage, 1951	FALSE	TRUE	Leucon (Crymoleucon) macrorhinus	110610
Species		Leucon mediterraneus		Leucon mediterraneus								Leucon mediterraneus		110617	Sars, 1878		40	Animalia	Arthropoda	Malacostraca	Cumacea	Leuconidae	Leucon	mediterraneus	Sars, 1878	7	1	1	1	1	1	1	1					110617	exact_subgenus	Leucon (Leucon) mediterraneus	Sars, 1878	FALSE	TRUE	Leucon (Leucon) mediterraneus	110617
Species		Leucon siphonatus		Leucon siphonatus								Leucon siphonatus		110623	Calman, 1905		41	Animalia	Arthropoda	Malacostraca	Cumacea	Leuconidae	Leucon	siphonatus	Calman, 1905	7	1	1	1	1	1	1	1					110623	exact_subgenus	Leucon (Macrauloleucon) siphonatus	Calman, 1905	FALSE	TRUE	Leucon (Macrauloleucon) siphonatus	110623
Family		Nannastacidae		Nannastacidae						Nannastacidae				110383	Bate, 1866			Animalia	Arthropoda	Malacostraca	Cumacea	Nannastacidae				5	1	1	1	1	1	0	0					110383	exact	Nannastacidae	Bate, 1866	TRUE		Nannastacidae	110383
Genus		Campylaspis		Campylaspis							Campylaspis			110415	G.O. Sars, 1865			Animalia	Arthropoda	Malacostraca	Cumacea	Nannastacidae	Campylaspis			6	1	1	1	1	1	1	0					110415	exact	Campylaspis	G.O. Sars, 1865	TRUE		Campylaspis	110415
Species		Campylaspis alba		Campylaspis alba								Campylaspis alba		110539	Hansen, 1920		42	Animalia	Arthropoda	Malacostraca	Cumacea	Nannastacidae	Campylaspis	alba	Hansen, 1920	7	1	1	1	1	1	1	1					110539	exact	Campylaspis alba	Hansen, 1920	TRUE	TRUE	Campylaspis alba	110539
Species		Campylaspis glabra		Campylaspis glabra								Campylaspis glabra		110543	Sars, 1878		43	Animalia	Arthropoda	Malacostraca	Cumacea	Nannastacidae	Campylaspis	glabra	Sars, 1878	7	1	1	1	1	1	1	1					110543	exact	Campylaspis glabra	Sars, 1878	TRUE	TRUE	Campylaspis glabra	110543
Species		Campylaspis horridoides		Campylaspis horridoides								Campylaspis horridoides		110546	Stephensen, 1915		44	Animalia	Arthropoda	Malacostraca	Cumacea	Nannastacidae	Campylaspis	horridoides	Stephensen, 1915	7	1	1	1	1	1	1	1					110546	exact	Campylaspis horridoides	Stephensen, 1915	TRUE	TRUE	Campylaspis horridoides	110546
Species		Campylaspis legendrei		Campylaspis legendrei								Campylaspis legendrei		110550	Fage, 1951		45	Animalia	Arthropoda	Malacostraca	Cumacea	Nannastacidae	Campylaspis	legendrei	Fage, 1951	7	1	1	1	1	1	1	1					110550	exact	Campylaspis legendrei	Fage, 1951	TRUE	TRUE	Campylaspis legendrei	110550
Species		Campylaspis macrophthalma		Campylaspis macrophthalma								Campylaspis macrophthalma		110551	Sars, 1878		46	Animalia	Arthropoda	Malacostraca	Cumacea	Nannastacidae	Campylaspis	macrophthalma	Sars, 1878	7	1	1	1	1	1	1	1					110551	exact	Campylaspis macrophthalma	Sars, 1878	TRUE	TRUE	Campylaspis macrophthalma	110551
Species		Campylaspis rostrata		Campylaspis rostrata								Campylaspis rostrata		110554	Calman, 1905		47	Animalia	Arthropoda	Malacostraca	Cumacea	Nannastacidae	Campylaspis	rostrata	Calman, 1905	7	1	1	1	1	1	1	1					110554	exact	Campylaspis rostrata	Calman, 1905	TRUE	TRUE	Campylaspis rostrata	110554
Species		Campylaspis sulcata		Campylaspis sulcata								Campylaspis sulcata		110558	Sars, 1870		48	Animalia	Arthropoda	Malacostraca	Cumacea	Nannastacidae	Campylaspis	sulcata	Sars, 1870	7	1	1	1	1	1	1	1					110558	exact	Campylaspis sulcata	Sars, 1870	TRUE	TRUE	Campylaspis sulcata	110558
Species		Campylaspis verrucosa		Campylaspis verrucosa								Campylaspis verrucosa		110560	Sars, 1866		49	Animalia	Arthropoda	Malacostraca	Cumacea	Nannastacidae	Campylaspis	verrucosa	Sars, 1866	7	1	1	1	1	1	1	1					110560	exact	Campylaspis verrucosa	Sars, 1866	TRUE	TRUE	Campylaspis verrucosa	110560
Species		Campylaspis vitrea		Campylaspis vitrea								Campylaspis vitrea		110561	Calman, 1906		50	Animalia	Arthropoda	Malacostraca	Cumacea	Nannastacidae	Campylaspis	vitrea	Calman, 1906	7	1	1	1	1	1	1	1					110561	exact	Campylaspis vitrea	Calman, 1906	TRUE	TRUE	Campylaspis vitrea	110561
Genus		Cumella		Cumella							Cumella			110416	G.O. Sars, 1865			Animalia	Arthropoda	Malacostraca	Cumacea	Nannastacidae	Cumella			6	1	1	1	1	1	1	0					110416	exact	Cumella	G.O. Sars, 1865	TRUE		Cumella	110416
Species		Cumella limicola		Cumella limicola								Cumella limicola		110566	Sars, 1879		51	Animalia	Arthropoda	Malacostraca	Cumacea	Nannastacidae	Cumella	limicola	Sars, 1879	7	1	1	1	1	1	1	1					110566	exact_subgenus	Cumella (Cumella) limicola	Sars, 1879	FALSE	TRUE	Cumella (Cumella) limicola	110566
Species		Cumella pygmaea		Cumella pygmaea								Cumella pygmaea		110567	G.O. Sars, 1865		52	Animalia	Arthropoda	Malacostraca	Cumacea	Nannastacidae	Cumella	pygmaea	G.O. Sars, 1865	7	1	1	1	1	1	1	1					110567	exact_subgenus	Cumella (Cumella) pygmaea	G.O. Sars, 1865	FALSE	TRUE	Cumella (Cumella) pygmaea	110567
Genus		Cumellopsis		Cumellopsis							Cumellopsis			110417	Calman, 1905			Animalia	Arthropoda	Malacostraca	Cumacea	Nannastacidae	Cumellopsis			6	1	1	1	1	1	1	0					110417	exact	Cumellopsis	Calman, 1905	TRUE		Cumellopsis	110417
Species		Cumellopsis puritani		Cumellopsis puritani								Cumellopsis puritani		110570	Calman, 1906		53	Animalia	Arthropoda	Malacostraca	Cumacea	Nannastacidae	Cumellopsis	puritani	Calman, 1906	7	1	1	1	1	1	1	1					110570	exact	Cumellopsis puritani	Calman, 1906	TRUE	TRUE	Cumellopsis puritani	110570
Genus		Nannastacus		Nannastacus							Nannastacus			110418	Bate, 1865			Animalia	Arthropoda	Malacostraca	Cumacea	Nannastacidae	Nannastacus			6	1	1	1	1	1	1	0					110418	exact	Nannastacus	Bate, 1865	TRUE		Nannastacus	110418
Species		Nannastacus longirostris		Nannastacus longirostris								Nannastacus longirostris		156256	G.O. Sars, 1879		54	Animalia	Arthropoda	Malacostraca	Cumacea	Nannastacidae	Nannastacus	longirostris	G.O. Sars, 1879	7	1	1	1	1	1	1	1					156256	exact	Nannastacus longirostris	G.O. Sars, 1879	TRUE	TRUE	Nannastacus longirostris	156256
Species		Nannastacus turcicus		Nannastacus turcicus								Nannastacus turcicus		110573	Băcescu, 1982		55	Animalia	Arthropoda	Malacostraca	Cumacea	Nannastacidae	Nannastacus	turcicus	Băcescu, 1982	7	1	1	1	1	1	1	1					110573	exact	Nannastacus turcicus	Băcescu, 1982	TRUE	TRUE	Nannastacus turcicus	110573
Species		Nannastacus unguiculatus		Nannastacus unguiculatus								Nannastacus unguiculatus		110574	(Bate, 1859)		56	Animalia	Arthropoda	Malacostraca	Cumacea	Nannastacidae	Nannastacus	unguiculatus	(Bate, 1859)	7	1	1	1	1	1	1	1					110574	exact	Nannastacus unguiculatus	(Bate, 1859)	TRUE	TRUE	Nannastacus unguiculatus	110574
Genus		Procampylaspis		Procampylaspis							Procampylaspis			110421	Bonnier, 1896			Animalia	Arthropoda	Malacostraca	Cumacea	Nannastacidae	Procampylaspis			6	1	1	1	1	1	1	0					110421	exact	Procampylaspis	Bonnier, 1896	TRUE		Procampylaspis	110421
Species		Procampylaspis armata		Procampylaspis armata								Procampylaspis armata		110581	Bonnier, 1896		57	Animalia	Arthropoda	Malacostraca	Cumacea	Nannastacidae	Procampylaspis	armata	Bonnier, 1896	7	1	1	1	1	1	1	1					110581	exact	Procampylaspis armata	Bonnier, 1896	TRUE	TRUE	Procampylaspis armata	110581
Species		Procampylaspis bacescoi		Procampylaspis bacescoi								Procampylaspis bacescoi		110582	Reyss & Soyer, 1966		58	Animalia	Arthropoda	Malacostraca	Cumacea	Nannastacidae	Procampylaspis	bacescoi	Reyss & Soyer, 1966	7	1	1	1	1	1	1	1					110582	exact	Procampylaspis bacescoi	Reyss & Soyer, 1966	TRUE	TRUE	Procampylaspis bacescoi	110582
Species		Procampylaspis bonnieri		Procampylaspis bonnieri								Procampylaspis bonnieri		110584	Calman, 1906		59	Animalia	Arthropoda	Malacostraca	Cumacea	Nannastacidae	Procampylaspis	bonnieri	Calman, 1906	7	1	1	1	1	1	1	1					110584	exact	Procampylaspis bonnieri	Calman, 1906	TRUE	TRUE	Procampylaspis bonnieri	110584
Genus		Styloptocuma		Styloptocuma							Styloptocuma			110424	Bacescu & Muradian, 1974			Animalia	Arthropoda	Malacostraca	Cumacea	Nannastacidae	Styloptocuma			6	1	1	1	1	1	1	0					110424	exact	Styloptocuma	Bacescu & Muradian, 1974	TRUE		Styloptocuma	110424
Species		Styloptocuma gracillimum		Styloptocuma gracillimum								Styloptocuma gracillimum		110591	(Calman, 1905)		60	Animalia	Arthropoda	Malacostraca	Cumacea	Nannastacidae	Styloptocuma	gracillimum	(Calman, 1905)	7	1	1	1	1	1	1	1					110591	exact	Styloptocuma gracillimum	(Calman, 1905)	TRUE	TRUE	Styloptocuma gracillimum	110591
Family		Pseudocumatidae		Pseudocumatidae						Pseudocumatidae				110384	Sars, 1878			Animalia	Arthropoda	Malacostraca	Cumacea	Pseudocumatidae				5	1	1	1	1	1	0	0					110384	exact	Pseudocumatidae	Sars, 1878	TRUE		Pseudocumatidae	110384
Genus		Pseudocuma		Pseudocuma							Pseudocuma			110427	G.O. Sars, 1865			Animalia	Arthropoda	Malacostraca	Cumacea	Pseudocumatidae	Pseudocuma			6	1	1	1	1	1	1	0					110427	exact	Pseudocuma	G.O. Sars, 1865	TRUE		Pseudocuma	110427
Species		Pseudocuma longicorne		Pseudocuma longicorne								Pseudocuma longicorne		110627	(Bate, 1858)		61	Animalia	Arthropoda	Malacostraca	Cumacea	Pseudocumatidae	Pseudocuma	longicorne	(Bate, 1858)	7	1	1	1	1	1	1	1					110627	exact_subgenus	Pseudocuma (Pseudocuma) longicorne	(Bate, 1858)	FALSE	TRUE	Pseudocuma (Pseudocuma) longicorne	110627
Species		Pseudocuma simile		Pseudocuma simile								Pseudocuma simile		110628	G.O. Sars, 1900		62	Animalia	Arthropoda	Malacostraca	Cumacea	Pseudocumatidae	Pseudocuma	simile	G.O. Sars, 1900	7	1	1	1	1	1	1	1					110628	exact_subgenus	Pseudocuma (Pseudocuma) simile	G.O. Sars, 1900	FALSE	TRUE	Pseudocuma (Pseudocuma) simile	110628
						Classification preparation											From MS-ACCES to replace "" by Null
																	Table1
						Kingdom	Phylum	Class	Order	Family	Genus	Species					LineNo	Kingdom	Phylum	Class	Order	Family	Genus	Species
						Animalia											1	Animalia
							Arthropoda										2		Arthropoda
								Malacostraca									3			Malacostraca
									Cumacea								4				Cumacea
										Bodotriidae							5					Bodotriidae
											Bathycuma						6						Bathycuma
												Bathycuma brevirostre					7							Bathycuma brevirostre
											Bodotria						8						Bodotria
												Bodotria arenosa					9							Bodotria arenosa
												Bodotria parvui					10							Bodotria parvui
												Bodotria pulchella					11							Bodotria pulchella
												Bodotria scorpioides					12							Bodotria scorpioides
											Cumopsis						13						Cumopsis
												Cumopsis goodsir					14							Cumopsis goodsir
											Cyclaspis						15						Cyclaspis
												Cyclaspis longicaudata					16							Cyclaspis longicaudata
											Eocuma						17						Eocuma
												Eocuma ferox					18							Eocuma ferox
												Eocuma sarsii					19							Eocuma sarsii
											Iphinoe						20						Iphinoe
												Iphinoe douniae					21							Iphinoe douniae
												Iphinoe elisae					22							Iphinoe elisae
												Iphinoe maeotica					23							Iphinoe maeotica
												Iphinoe rhodaniensis					24							Iphinoe rhodaniensis
												Iphinoe serrata					25							Iphinoe serrata
												Iphinoe tenella					26							Iphinoe tenella
											Vaunthompsonia						27						Vaunthompsonia
												Vaunthompsonia cristata					28							Vaunthompsonia cristata
										Diastylidae							29					Diastylidae
											Diastylis						30						Diastylis
												Diastylis cornuta					31							Diastylis cornuta
												Diastylis doryphora					32							Diastylis doryphora
												Diastylis jonesi					33							Diastylis jonesi
												Diastylis neapolitana					34							Diastylis neapolitana
												Diastylis rugosa					35							Diastylis rugosa
											Diastyloides						36						Diastyloides
												Diastyloides bacescoi					37							Diastyloides bacescoi
												Diastyloides bosphorica					38							Diastyloides bosphorica
												Diastyloides carpinei					39							Diastyloides carpinei
												Diastyloides serratus					40							Diastyloides serratus
											Ekleptostylis						41						Ekleptostylis
												Ekleptostylis walkeri					42							Ekleptostylis walkeri
											Leptostylis						43						Leptostylis
												Leptostylis macrura					44							Leptostylis macrura
											Makrokylindrus						45						Makrokylindrus
												Makrokylindrus aegaeus					46							Makrokylindrus aegaeus
												Makrokylindrus longipes					47							Makrokylindrus longipes
												Makrokylindrus spiniventris					48							Makrokylindrus spiniventris
											Vemakylindrus						49						Vemakylindrus
												Vemakylindrus charcoti					50							Vemakylindrus charcoti
												Vemakylindrus doryphora					51							Vemakylindrus doryphora
										Lampropidae							52					Lampropidae
											Hemilamprops						53						Hemilamprops
												Hemilamprops normani					54							Hemilamprops normani
											Platysympus						55						Platysympus
												Platysympus typicus					56							Platysympus typicus
										Leuconidae							57					Leuconidae
											Eudorella						58						Eudorella
												Eudorella nana					59							Eudorella nana
												Eudorella truncatula					60							Eudorella truncatula
											Leucon						61						Leucon
												Leucon affinis					62							Leucon affinis
												Leucon longirostris					63							Leucon longirostris
												Leucon macrorhinus					64							Leucon macrorhinus
												Leucon mediterraneus					65							Leucon mediterraneus
												Leucon siphonatus					66							Leucon siphonatus
										Nannastacidae							67					Nannastacidae
											Campylaspis						68						Campylaspis
												Campylaspis alba					69							Campylaspis alba
												Campylaspis glabra					70							Campylaspis glabra
												Campylaspis horridoides					71							Campylaspis horridoides
												Campylaspis legendrei					72							Campylaspis legendrei
												Campylaspis macrophthalma					73							Campylaspis macrophthalma
												Campylaspis rostrata					74							Campylaspis rostrata
												Campylaspis sulcata					75							Campylaspis sulcata
												Campylaspis verrucosa					76							Campylaspis verrucosa
												Campylaspis vitrea					77							Campylaspis vitrea
											Cumella						78						Cumella
												Cumella limicola					79							Cumella limicola
												Cumella pygmaea					80							Cumella pygmaea
											Cumellopsis						81						Cumellopsis
												Cumellopsis puritani					82							Cumellopsis puritani
											Nannastacus						83						Nannastacus
												Nannastacus longirostris					84							Nannastacus longirostris
												Nannastacus turcicus					85							Nannastacus turcicus
												Nannastacus unguiculatus					86							Nannastacus unguiculatus
											Procampylaspis						87						Procampylaspis
												Procampylaspis armata					88							Procampylaspis armata
												Procampylaspis bacescoi					89							Procampylaspis bacescoi
												Procampylaspis bonnieri					90							Procampylaspis bonnieri
											Styloptocuma						91						Styloptocuma
												Styloptocuma gracillimum					92							Styloptocuma gracillimum
										Pseudocumatidae							93					Pseudocumatidae
											Pseudocuma						94						Pseudocuma
												Pseudocuma longicorne					95							Pseudocuma longicorne
												Pseudocuma simile					96							Pseudocuma simile
