# Supplementary material for: Cumacea of Greece: a preliminary checklist
Source: Biodivers Data J. 2016 Nov 1;(4):e9287. doi: 10.3897/BDJ.4.e9287 (PMC5136654; doi:10.3897/BDJ.4.e9287)
Supplement: XML Treatment for Campylaspis alba [file BDJ.4.e9287-treatment48.xml]

<!DOCTYPE tp:taxon-treatment
  PUBLIC "-//TaxonX//DTD Taxonomic Treatment Publishing DTD v0 20100105//EN" "tax-treatment-NSO.dtd">
<tp:taxon-treatment xmlns:tp="http://www.plazi.org/taxpub"><tp:treatment-meta><mixed-citation publication-type="journal"><person-group><name><surname>Koulouri</surname><given-names>Panayota</given-names></name><name><surname>Gerovasileiou</surname><given-names>Vasilis</given-names></name><name><surname>Bailly</surname><given-names>Nicolas</given-names></name></person-group><article-title><tp:taxon-name><tp:taxon-name-part taxon-name-part-type="order">Cumacea</tp:taxon-name-part></tp:taxon-name> of Greece: a preliminary checklist</article-title><source>Biodivers Data J</source><day>01</day><month>11</month><year>2016</year><volume>2016</volume><issue>4</issue><pub-id pub-id-type="doi">10.3897/BDJ.4.e9287</pub-id></mixed-citation></tp:treatment-meta><tp:nomenclature><tp:taxon-name><tp:taxon-name-part taxon-name-part-type="genus">Campylaspis</tp:taxon-name-part> <tp:taxon-name-part taxon-name-part-type="species">alba</tp:taxon-name-part></tp:taxon-name><tp:taxon-authority>Hansen, 1920</tp:taxon-authority></tp:nomenclature></tp:taxon-treatment>
